# Supplementary material for: Inhibitory Impact of Prenatal Exposure to Nano-Polystyrene Particles on the MAP2K6/p38 MAPK Axis Inducing Embryonic Developmental Abnormalities in Mice
Source: Toxics. 2024 May 17;12(5):370. doi: 10.3390/toxics12050370 (PMC11125576; doi:10.3390/toxics12050370)
Supplement: Supplementary file 1 [file toxics-12-00370-s001.zip]

Archive with 1 entries (1 files):
- toxics-3000615-supplementary.pdf
